# Supplementary material for: The Brown Sugar Mediated Carbon Quantum Dots as a Novel Fluorescence Sensor for Sensitive Detection of Gentamicin and Its Application in Foods
Source: Int J Mol Sci. 2024 Feb 10;25(4):2143. doi: 10.3390/ijms25042143 (PMC10889699; doi:10.3390/ijms25042143)
Supplement: Supplementary file 1 [file ijms-25-02143-s001.zip]

Archive with 1 entries (1 files):
- ijms-2856173-supplementary.pdf
